# Supplementary material for: A Qualitative Study Supporting Optimal Nutrition in Advanced Liver Disease—Unlocking the Potential for Improvement
Source: Nutrients. 2024 Jul 24;16(15):2403. doi: 10.3390/nu16152403 (PMC11313738; doi:10.3390/nu16152403)
Supplement: Supplementary file 1 [file nutrients-16-02403-s001.zip]

Archive with 1 entries (1 files):
- nutrients-3100830-supplementary.pdf
